# Supplementary material for: A Flexible Piezoelectric Nanogenerator Based on Aligned P(VDF-TrFE) Nanofibers
Source: Micromachines (Basel). 2019 May 5;10(5):302. doi: 10.3390/mi10050302 (PMC6562417; doi:10.3390/mi10050302)
Supplement: Supplementary file 1 [file micromachines-10-00302-s001.zip]

Archive with 1 entries (1 files):
- micromachines-473127-SI.mp4
